# Supplementary material for: The incidence and mortality of childhood acute lymphoblastic leukemia in Indonesia: A systematic review and meta-analysis
Source: PLoS One. 2022 Jun 13;17(6):e0269706. doi: 10.1371/journal.pone.0269706 (PMC9191700; doi:10.1371/journal.pone.0269706)
Supplement: S1 Raw data — (XLSX) [file pone.0269706.s011.xlsx]

## Sheet: Sheet1
No	Author	Study Period	Study	Time (months)	Institution	City	Male (n)	Population with ALL	Death due to ALL	Population at risk	Mortality	CFR	Treatment Protocol	Selection	Comparability	Outcome	Total	NOS Criteria	Quality
1	Suryawan et al. (2017)	February - September 2016	2	7	Hasan Sadikin	Bandung	30	40	10	571661	1.75	25		4	1	1	6	Moderate	2
2	Supriyadi et al. (2011)	January 1998 - December 2009	1	143	Sardjito	Special District of Yogyakarta	297	496		1299875				4	2	3	9	Good	1
3	Sutaryo et al. (2021)	June 2016 - November 2018	2	29	Sardjito	Special District of Yogyakarta	114	188	30	902627	2.76	15.9574	ALL 2016	4	2	3	9	Good	1
4	Wijayanti & Supriyadi (2017)	January 2010-December 2015	2	71	Sardjito	Special District of Yogyakarta	158	309		1060400				3	2	3	8	Good	1
5	Simanjorang et al. (2013)	1997-2008	1	143	Dharmais	Jakarta	46	72	31	1716396	1.8	43.0556		3	2	2	7	Good	1
6	Yulianti & Adnan (2020)	1 January 2013 - 31 December 2014	2	24	Harapan Kita	Jakarta	81	130	10	3209768	0.435	7.69231		3	2	2	7	Good	1
7	Elisafitri et al. (2018)	1 January 2014 - 31 December 2017	2	47	Wahidin Sudirohusodo	Makassar	66	109	69	3266094	2.1	63.3028		3	2	2	7	Good	1
8	Larasati (2016)	January 2015 - November 2015	2	10	Soetomo	Surabaya	22	34	16	861317	1.86	47.0588	ALL 2013	4	2	1	7	Good	1
9	Nency (2011)	Juli 2006 - Desember 2010	1	53	Kariadi	Semarang	75	119		409631			ALL 2006	3	1	1	5	Moderate	2
10	Samosir et al. (2021)	January 2014 - April 2019	2	63	Soetomo	Surabaya	31	49		857367			ALL 2013	2	2	2	6	Moderate	2
11	Meirizkia et al. (2021)	2011-2018	2	95	Mohammad Hoesin	Palembang	153	230	165	3089375	5.3	71.7391	ALL 2006 and ALL 2013	3	2	3	8	Good	1
12	Perdani & Sudarmanto (2018)	May 2014 - May 2016	2	144	Kariadi	Semarang	34	55		514947			ALL 2006	2	1	2	5	Moderate	2
13	Widnyaya (2015)	Januari 2010 - December 2012	2	35	Sanglah	Denpasar	18	33	23	1005000	2.3	69.697	ALL 2006	2	2	2	6	Moderate	2

## Sheet: Sheet2
1 = < 2010
2 = >=2010
